# Supplementary material for: Previously introduced braconid parasitoids target recent olive fruit fly (Bactrocera oleae) invaders in Hawai’i
Source: Sci Rep. 2023 Dec 18;13:22559. doi: 10.1038/s41598-023-49999-x (PMC10728124; doi:10.1038/s41598-023-49999-x)
Supplement: Supplementary file 1 — Supplementary Information 1. [file 41598_2023_49999_MOESM1_ESM.csv]

								# insects reared from olive sample
Date colllected	Location	Site	Cultivar	Tree ID	Weight of Olives (20)	# of Olives	Average weight per olive (g)	Fopius arisanus	Diachasmimorpha tryoni	Bactrocera oleae
8/12/2021	Lalamilo	Lalamilo	Manzanilla de Sevilla	19	63.95	20	3.1975	0	1	3
8/12/2021	Lalamilo	Lalamilo	Arbosana	I	16.31	20	0.8155	0	0	0
8/12/2021	Lalamilo	Lalamilo	Frantoio	22	25.48	20	1.274	0	0	5
8/12/2021	Lalamilo	Lalamilo	Arbequina	C	28	20	1.4	0	0	1
8/12/2021	Lalamilo	Lalamilo	Arbequina	J	21.39	20	1.0695	0	4	2
8/12/2021	Lalamilo	Lalamilo	Arbequina	G	17.48	20	0.874	0	0	1
8/12/2021	Lalamilo	Lalamilo	Manzanilla de Sevilla	E	55.83	20	2.7915	0	0	7
8/12/2021	Lalamilo	Lalamilo	Arbequina	D	35.91	20	1.7955	0	0	0
8/12/2021	Lalamilo	Lalamilo	Arbosana	B	9.75	20	0.4875	0	0	0
8/12/2021	Lalamilo	Lalamilo	Frantoio	F	19.23	20	0.9615	0	0	0
8/12/2021	Lalamilo	Lalamilo	Koroneiki	15	8.51	20	0.4255	0	0	0
8/12/2021	Lalamilo	Lalamilo	Koroneiki	H	17.43	20	0.8715	0	0	3
8/26/2021	Lalamilo	Lalamilo	Frantoio	22	27.35	20	1.3675	0	0	7
8/26/2021	Lalamilo	Lalamilo	Manzanilla de Sevilla	19	56.11	20	2.8055	0	1	2
8/26/2021	Lalamilo	Lalamilo	Koroneiki	15	9.84	20	0.492	0	0	0
8/26/2021	Lalamilo	Lalamilo	Koroneiki	H	16.01	20	0.8005	0	0	6
8/26/2021	Lalamilo	Lalamilo	Frantoio	F	19.81	20	0.9905	0	0	4
8/26/2021	Lalamilo	Lalamilo	Arbequina	G	18.2	20	0.91	0	0	5
8/26/2021	Lalamilo	Lalamilo	Manzanilla de Sevilla	E	66.89	20	3.3445	0	0	1
8/26/2021	Lalamilo	Lalamilo	Arbosana	B	15.11	20	0.7555	0	0	0
8/26/2021	Lalamilo	Lalamilo	Arbequina	C	26.09	20	1.3045	0	2	4
8/26/2021	Lalamilo	Lalamilo	Arbequina	J	27.25	20	1.3625	0	0	6
8/26/2021	Lalamilo	Lalamilo	Arbequina	D	31.06	20	1.553	0	0	0
8/26/2021	Lalamilo	Lalamilo	Arbosana	I	25.79	20	1.2895	0	0	9
9/9/2021	Lalamilo	Lalamilo	Arbequina	C	29	20	1.45	0	1	1
9/9/2021	Lalamilo	Lalamilo	Arbequina	D	45.76	20	2.288	0	0	1
9/9/2021	Lalamilo	Lalamilo	Manzanilla de Sevilla	19	80.91	20	4.0455	0	0	1
9/9/2021	Lalamilo	Lalamilo	Arbequina	J	35.19	20	1.7595	0	0	2
9/9/2021	Lalamilo	Lalamilo	Frantoio	F	26.29	20	1.3145	0	1	0
9/9/2021	Lalamilo	Lalamilo	Manzanilla de Sevilla	E	66.77	20	3.3385	0	0	1
9/9/2021	Lalamilo	Lalamilo	Arbosana	B	19.52	20	0.976	0	0	1
9/9/2021	Lalamilo	Lalamilo	Arbequina	G	21.74	20	1.087	0	0	3
9/9/2021	Lalamilo	Lalamilo	Koroneiki	H	23.85	20	1.1925	0	1	2
9/9/2021	Lalamilo	Lalamilo	Frantoio	22	31.43	20	1.5715	0	0	5
9/9/2021	Lalamilo	Lalamilo	Arbosana	I	27.46	20	1.373	0	0	5
9/15/2021	Lalamilo	Lalamilo	Koroneiki	15	11.32	20	0.566	0	0	1
9/30/2021	Lalamilo	Lalamilo	Manzanilla de Sevilla	19	73.73	20	3.6865	0	2	1
9/30/2021	Lalamilo	Lalamilo	Koroneiki	H	20.07	20	1.0035	0	0	0
9/30/2021	Lalamilo	Lalamilo	Arbequina	J	28.39	20	1.4195	0	2	0
9/30/2021	Lalamilo	Lalamilo	Arbosana	I	24.11	20	1.2055	0	0	7
9/30/2021	Lalamilo	Lalamilo	Koroneiki	15	10.41	20	0.5205	0	0	1
9/30/2021	Lalamilo	Lalamilo	Frantoio	22	21.21	20	1.0605	0	0	6
9/30/2021	Lalamilo	Lalamilo	Frantoio	F	20.06	20	1.003	0	2	3
9/30/2021	Lalamilo	Lalamilo	Manzanilla de Sevilla	E	46.9	20	2.345	0	1	1
9/30/2021	Lalamilo	Lalamilo	Arbosana	B	17.44	20	0.872	0	1	1
9/30/2021	Lalamilo	Lalamilo	Arbequina	G	21.94	20	1.097	0	0	4
9/30/2021	Lalamilo	Lalamilo	Arbequina	C	20.94	20	1.047	0	8	2
9/30/2021	Lalamilo	Lalamilo	Arbequina	D	33.08	20	1.654	0	0	0
9/30/2021	McKanna Farm, Waikii Ranch, Big Island	McKanna Farm, Waikii Ranch, Big Island	Arbequina	USDA1	14.43	20	0.7215	0	0	9
9/30/2021	McKanna Farm, Waikii Ranch, Big Island	McKanna Farm, Waikii Ranch, Big Island	Arbequina	USDA2	16.04	20	0.802	0	0	12
9/30/2021	McKanna Farm, Waikii Ranch, Big Island	McKanna Farm, Waikii Ranch, Big Island	Koroneiki	USDA5	9.5	20	0.475	0	0	0
9/30/2021	McKanna Farm, Waikii Ranch, Big Island	McKanna Farm, Waikii Ranch, Big Island	Koroneiki	USDA6	8.9	20	0.445	0	0	0
9/30/2021	McKanna Farm, Waikii Ranch, Big Island	McKanna Farm, Waikii Ranch, Big Island	Arbequina	USDA7	20.08	20	1.004	0	0	14
9/30/2021	McKanna Farm, Waikii Ranch, Big Island	McKanna Farm, Waikii Ranch, Big Island	Arbequina	USDA8	13.42	20	0.671	0	0	6
9/30/2021	McKanna Farm, Waikii Ranch, Big Island	McKanna Farm, Waikii Ranch, Big Island	Koroneiki	USDA9	7.45	20	0.3725	0	0	0
9/30/2021	McKanna Farm, Waikii Ranch, Big Island	McKanna Farm, Waikii Ranch, Big Island	Koroneiki	USDA10	10.43	20	0.5215	0	0	1
10/7/2021	Lalamilo	Lalamilo	Arbequina	C	25.3	20	1.265	0	11	2
10/7/2021	Lalamilo	Lalamilo	Arbequina	D	31	20	1.55	0	4	3
10/7/2021	Lalamilo	Lalamilo	Manzanilla de Sevilla	19	56.89	20	2.8445	0	0	3
10/7/2021	Lalamilo	Lalamilo	Arbequina	J	19.84	20	0.992	0	1	0
10/7/2021	Lalamilo	Lalamilo	Frantoio	F	16.8	20	0.84	0	1	0
10/7/2021	Lalamilo	Lalamilo	Manzanilla de Sevilla	E	73.32	20	3.666	0	0	1
10/7/2021	Lalamilo	Lalamilo	Arbosana	B	12.72	20	0.636	0	1	2
10/7/2021	Lalamilo	Lalamilo	Arbequina	G	18.35	20	0.9175	0	0	5
10/7/2021	Lalamilo	Lalamilo	Koroneiki	H	17.27	20	0.8635	0	0	2
10/7/2021	Lalamilo	Lalamilo	Frantoio	22	19.09	20	0.9545	0	0	5
10/7/2021	Lalamilo	Lalamilo	Arbosana	I	19.04	20	0.952	0	0	2
10/7/2021	Lalamilo	Lalamilo	Koroneiki	15	11.85	20	0.5925	0	0	2
10/7/2021	McKanna Farm, Waikii Ranch, Big Island	McKanna Farm, Waikii Ranch, Big Island	Koroneiki	1	16.12	20	0.806	0	0	0
10/7/2021	McKanna Farm, Waikii Ranch, Big Island	McKanna Farm, Waikii Ranch, Big Island	Koroneiki	2	10.93	20	0.5465	0	0	3
10/7/2021	McKanna Farm, Waikii Ranch, Big Island	McKanna Farm, Waikii Ranch, Big Island	Koroneiki	3	15.01	20	0.7505	0	0	3
10/7/2021	McKanna Farm, Waikii Ranch, Big Island	McKanna Farm, Waikii Ranch, Big Island	Koroneiki	4	18.08	20	0.904	0	0	1
10/7/2021	McKanna Farm, Waikii Ranch, Big Island	McKanna Farm, Waikii Ranch, Big Island	Koroneiki	5	13.95	20	0.6975	0	0	5
10/7/2021	McKanna Farm, Waikii Ranch, Big Island	McKanna Farm, Waikii Ranch, Big Island	Arbequina	1	19.12	20	0.956	0	0	10
10/7/2021	McKanna Farm, Waikii Ranch, Big Island	McKanna Farm, Waikii Ranch, Big Island	Arbequina	2	19.45	20	0.9725	0	0	11
10/7/2021	McKanna Farm, Waikii Ranch, Big Island	McKanna Farm, Waikii Ranch, Big Island	Arbequina	3	21.52	20	1.076	0	0	17
10/7/2021	McKanna Farm, Waikii Ranch, Big Island	McKanna Farm, Waikii Ranch, Big Island	Arbequina	4	19.81	20	0.9905	0	0	12
10/7/2021	McKanna Farm, Waikii Ranch, Big Island	McKanna Farm, Waikii Ranch, Big Island	Arbequina	5	19.75	20	0.9875	0	0	7
10/14/2021	McKanna Farm, Waikii Ranch, Big Island	McKanna Farm, Waikii Ranch, Big Island	Koroneiki	6	11.3	20	0.565	0	0	0
10/14/2021	McKanna Farm, Waikii Ranch, Big Island	McKanna Farm, Waikii Ranch, Big Island	Koroneiki	7	13.4	20	0.67	0	0	3
10/14/2021	McKanna Farm, Waikii Ranch, Big Island	McKanna Farm, Waikii Ranch, Big Island	Koroneiki	8	12.73	20	0.6365	0	0	2
10/14/2021	McKanna Farm, Waikii Ranch, Big Island	McKanna Farm, Waikii Ranch, Big Island	Koroneiki	9	11.1	20	0.555	0	0	0
10/14/2021	McKanna Farm, Waikii Ranch, Big Island	McKanna Farm, Waikii Ranch, Big Island	Koroneiki	10	10.74	20	0.537	0	0	5
10/14/2021	McKanna Farm, Waikii Ranch, Big Island	McKanna Farm, Waikii Ranch, Big Island	Arbequina	6	23.83	20	1.1915	0	0	4
10/14/2021	McKanna Farm, Waikii Ranch, Big Island	McKanna Farm, Waikii Ranch, Big Island	Arbequina	7	23.58	20	1.179	0	0	4
10/14/2021	McKanna Farm, Waikii Ranch, Big Island	McKanna Farm, Waikii Ranch, Big Island	Arbequina	8	21.27	20	1.0635	0	2	12
10/14/2021	McKanna Farm, Waikii Ranch, Big Island	McKanna Farm, Waikii Ranch, Big Island	Arbequina	9	19.5	20	0.975	0	1	17
10/14/2021	McKanna Farm, Waikii Ranch, Big Island	McKanna Farm, Waikii Ranch, Big Island	Arbequina	10	19.78	20	0.989	0	3	21
10/21/2021	Lalamilo	Lalamilo	Koroneiki	15	10.86	20	0.543	0	0	1
10/21/2021	Lalamilo	Lalamilo	Arbequina	C	19.76	20	0.988	0	1	1
10/21/2021	Lalamilo	Lalamilo	Arbequina	J	19.08	20	0.954	0	4	0
10/21/2021	Lalamilo	Lalamilo	Arbequina	D	26.75	20	1.3375	0	2	0
10/21/2021	Lalamilo	Lalamilo	Manzanilla de Sevilla	E	54.22	20	2.711	0	0	0
10/21/2021	Lalamilo	Lalamilo	Frantoio	F	15.98	20	0.799	0	0	1
10/21/2021	Lalamilo	Lalamilo	Koroneiki	H	14.84	20	0.742	0	0	1
10/21/2021	Lalamilo	Lalamilo	Arbosana	B	12.98	20	0.649	0	0	4
10/21/2021	Lalamilo	Lalamilo	Arbequina	G	17.8	20	0.89	0	0	0
10/21/2021	Lalamilo	Lalamilo	Arbosana	I	22.89	20	1.1445	0	0	4
10/21/2021	Lalamilo	Lalamilo	Manzanilla de Sevilla	19	65.9	20	3.295	0	0	0
10/21/2021	McKanna Farm, Waikii Ranch, Big Island	McKanna Farm, Waikii Ranch, Big Island	Koroneiki	11	13.42	20	0.671	0	0	1
10/21/2021	McKanna Farm, Waikii Ranch, Big Island	McKanna Farm, Waikii Ranch, Big Island	Koroneiki	12	10.71	20	0.5355	0	0	0
10/21/2021	McKanna Farm, Waikii Ranch, Big Island	McKanna Farm, Waikii Ranch, Big Island	Koroneiki	13	14.59	20	0.7295	0	0	1
10/21/2021	McKanna Farm, Waikii Ranch, Big Island	McKanna Farm, Waikii Ranch, Big Island	Koroneiki	14	14.87	20	0.7435	0	0	0
10/21/2021	McKanna Farm, Waikii Ranch, Big Island	McKanna Farm, Waikii Ranch, Big Island	Koroneiki	15	15.46	20	0.773	0	0	1
10/21/2021	McKanna Farm, Waikii Ranch, Big Island	McKanna Farm, Waikii Ranch, Big Island	Arbequina	11	23.56	20	1.178	0	0	13
10/21/2021	McKanna Farm, Waikii Ranch, Big Island	McKanna Farm, Waikii Ranch, Big Island	Arbequina	12	23.71	20	1.1855	0	0	11
10/21/2021	McKanna Farm, Waikii Ranch, Big Island	McKanna Farm, Waikii Ranch, Big Island	Arbequina	13	18.81	20	0.9405	0	0	8
10/21/2021	McKanna Farm, Waikii Ranch, Big Island	McKanna Farm, Waikii Ranch, Big Island	Arbequina	14	21.4	20	1.07	0	0	6
10/21/2021	McKanna Farm, Waikii Ranch, Big Island	McKanna Farm, Waikii Ranch, Big Island	Arbequina	15	24.85	20	1.2425	0	0	10
11/5/2021	McKanna Farm, Waikii Ranch, Big Island	McKanna Farm, Waikii Ranch, Big Island	Arbequina	16	18.65	20	0.9325	0	0	9
11/5/2021	McKanna Farm, Waikii Ranch, Big Island	McKanna Farm, Waikii Ranch, Big Island	Arbequina	17	20.97	20	1.0485	0	0	9
11/5/2021	McKanna Farm, Waikii Ranch, Big Island	McKanna Farm, Waikii Ranch, Big Island	Arbequina	18	19.49	20	0.9745	0	0	3
11/5/2021	McKanna Farm, Waikii Ranch, Big Island	McKanna Farm, Waikii Ranch, Big Island	Arbequina	19	17.88	20	0.894	0	0	6
11/5/2021	McKanna Farm, Waikii Ranch, Big Island	McKanna Farm, Waikii Ranch, Big Island	Arbequina	20	15.62	20	0.781	0	0	3
11/5/2021	McKanna Farm, Waikii Ranch, Big Island	McKanna Farm, Waikii Ranch, Big Island	Koroneiki	16	15.21	20	0.7605	0	0	0
11/5/2021	McKanna Farm, Waikii Ranch, Big Island	McKanna Farm, Waikii Ranch, Big Island	Koroneiki	17	15.43	20	0.7715	0	0	0
11/5/2021	McKanna Farm, Waikii Ranch, Big Island	McKanna Farm, Waikii Ranch, Big Island	Koroneiki	18	13.13	20	0.6565	0	0	0
11/5/2021	McKanna Farm, Waikii Ranch, Big Island	McKanna Farm, Waikii Ranch, Big Island	Koroneiki	19	14.54	20	0.727	0	0	0
11/5/2021	McKanna Farm, Waikii Ranch, Big Island	McKanna Farm, Waikii Ranch, Big Island	Koroneiki	20	13.59	20	0.6795	0	0	0
11/5/2021	Lalamilo	Lalamilo	Arbequina	G	17.05	20	0.8525	0	0	2
11/5/2021	Lalamilo	Lalamilo	Frantoio	F	12.87	20	0.6435	0	0	1
11/5/2021	Lalamilo	Lalamilo	Arbosana	I	20.22	20	1.011	0	0	1
11/5/2021	Lalamilo	Lalamilo	Koroneiki	H	17.44	20	0.872	0	0	0
11/5/2021	Lalamilo	Lalamilo	Manzanilla de Sevilla	E	50.29	20	2.5145	0	0	0
11/5/2021	Lalamilo	Lalamilo	Arbequina	D	37.3	20	1.865	0	0	0
11/5/2021	Lalamilo	Lalamilo	Arbequina	C	23.11	20	1.1555	0	2	2
11/5/2021	Lalamilo	Lalamilo	Arbequina	J	22.82	20	1.141	0	0	1
11/5/2021	Lalamilo	Lalamilo	Arbosana	B	16.66	20	0.833	0	0	0
11/5/2021	Lalamilo	Lalamilo	Manzanilla de Sevilla	19	62.43	20	3.1215	0	0	0
11/5/2021	Lalamilo	Lalamilo	Koroneiki	15	10.08	20	0.504	0	0	0
11/19/2021	Lalamilo	Lalamilo	Manzanilla de Sevilla	19	95.6	20	4.78	0	0	0
11/19/2021	Lalamilo	Lalamilo	Arbosana	I	23.08	20	1.154	0	0	0
11/19/2021	Lalamilo	Lalamilo	Arbequina	G	19.22	20	0.961	0	0	1
11/19/2021	Lalamilo	Lalamilo	Koroneiki	H	20.05	20	1.0025	0	0	1
11/19/2021	Lalamilo	Lalamilo	Arbequina	D	40.32	20	2.016	0	0	1
11/19/2021	Lalamilo	Lalamilo	Arbequina	J	28.91	20	1.4455	0	0	0
11/19/2021	Lalamilo	Lalamilo	Arbequina	C	24.39	20	1.2195	0	3	2
11/19/2021	Lalamilo	Lalamilo	Koroneiki	15	12.64	20	0.632	0	0	1
11/19/2021	Lalamilo	Lalamilo	Arbosana	B	13.77	20	0.6885	0	0	8
11/19/2021	McKanna Farm, Waikii Ranch, Big Island	McKanna Farm, Waikii Ranch, Big Island	Arbequina	21	25.15	20	1.2575	0	0	1
11/19/2021	McKanna Farm, Waikii Ranch, Big Island	McKanna Farm, Waikii Ranch, Big Island	Arbequina	22	24.66	20	1.233	0	1	5
11/19/2021	McKanna Farm, Waikii Ranch, Big Island	McKanna Farm, Waikii Ranch, Big Island	Arbequina	23	24.91	20	1.2455	0	0	0
11/19/2021	McKanna Farm, Waikii Ranch, Big Island	McKanna Farm, Waikii Ranch, Big Island	Arbequina	24	28.44	20	1.422	0	0	0
11/19/2021	McKanna Farm, Waikii Ranch, Big Island	McKanna Farm, Waikii Ranch, Big Island	Arbequina	25	26.94	20	1.347	0	0	2
11/19/2021	McKanna Farm, Waikii Ranch, Big Island	McKanna Farm, Waikii Ranch, Big Island	Koroneiki	21	16.64	20	0.832	0	0	3
11/19/2021	McKanna Farm, Waikii Ranch, Big Island	McKanna Farm, Waikii Ranch, Big Island	Koroneiki	22	18.11	20	0.9055	0	0	1
11/19/2021	McKanna Farm, Waikii Ranch, Big Island	McKanna Farm, Waikii Ranch, Big Island	Koroneiki	23	16.05	20	0.8025	0	3	1
11/19/2021	McKanna Farm, Waikii Ranch, Big Island	McKanna Farm, Waikii Ranch, Big Island	Koroneiki	24	19.09	20	0.9545	0	0	0
11/19/2021	McKanna Farm, Waikii Ranch, Big Island	McKanna Farm, Waikii Ranch, Big Island	Koroneiki	25	17.29	20	0.8645	0	1	1
12/2/2021	Lalamilo	Lalamilo	Koroneiki	15	11.2	20	0.56	0	4	2
12/2/2021	Lalamilo	Lalamilo	Arbequina	C	19.31	20	0.9655	0	1	0
12/2/2021	Lalamilo	Lalamilo	Manzanilla de Sevilla	19	77.44	20	3.872	0	1	1
12/2/2021	Lalamilo	Lalamilo	Koroneiki	H	17.32	20	0.866	0	0	1
12/2/2021	McKanna Farm, Waikii Ranch, Big Island	McKanna Farm, Waikii Ranch, Big Island	Arbequina	26	24.77	20	1.2385	0	0	0
12/2/2021	McKanna Farm, Waikii Ranch, Big Island	McKanna Farm, Waikii Ranch, Big Island	Arbequina	27	20.34	20	1.017	0	0	0
12/2/2021	McKanna Farm, Waikii Ranch, Big Island	McKanna Farm, Waikii Ranch, Big Island	Arbequina	28	20.53	20	1.0265	0	0	0
12/2/2021	McKanna Farm, Waikii Ranch, Big Island	McKanna Farm, Waikii Ranch, Big Island	Arbequina	29	24.95	20	1.2475	0	0	0
12/2/2021	McKanna Farm, Waikii Ranch, Big Island	McKanna Farm, Waikii Ranch, Big Island	Arbequina	30	24.25	20	1.2125	0	0	0
12/2/2021	McKanna Farm, Waikii Ranch, Big Island	McKanna Farm, Waikii Ranch, Big Island	Koroneiki	26	19.18	20	0.959	0	0	0
12/2/2021	McKanna Farm, Waikii Ranch, Big Island	McKanna Farm, Waikii Ranch, Big Island	Koroneiki	27	17.38	20	0.869	0	0	0
12/2/2021	McKanna Farm, Waikii Ranch, Big Island	McKanna Farm, Waikii Ranch, Big Island	Koroneiki	28	19.9	20	0.995	0	0	0
12/2/2021	McKanna Farm, Waikii Ranch, Big Island	McKanna Farm, Waikii Ranch, Big Island	Koroneiki	29	17.16	20	0.858	0	0	0
12/2/2021	McKanna Farm, Waikii Ranch, Big Island	McKanna Farm, Waikii Ranch, Big Island	Koroneiki	30	18.31	20	0.9155	0	0	0
12/16/2021	McKanna Farm, Waikii Ranch, Big Island	McKanna Farm, Waikii Ranch, Big Island	Koroneiki	31	16.25	20	0.8125	0	0	0
12/16/2021	McKanna Farm, Waikii Ranch, Big Island	McKanna Farm, Waikii Ranch, Big Island	Koroneiki	32	17.39	20	0.8695	0	1	0
12/16/2021	McKanna Farm, Waikii Ranch, Big Island	McKanna Farm, Waikii Ranch, Big Island	Koroneiki	33	14.89	20	0.7445	0	0	0
12/16/2021	McKanna Farm, Waikii Ranch, Big Island	McKanna Farm, Waikii Ranch, Big Island	Koroneiki	34	13.62	20	0.681	0	0	0
12/16/2021	McKanna Farm, Waikii Ranch, Big Island	McKanna Farm, Waikii Ranch, Big Island	Koroneiki	35	15.85	20	0.7925	0	0	0
12/16/2021	Lalamilo	Lalamilo	Manzanilla de Sevilla	19	87.59	20	4.3795	0	0	0
6/15/2022	Lalamilo	Lalamilo	Arbequina	A	27.3	20	1.365	0	2	8
6/15/2022	Lalamilo	Lalamilo	Arbosana	B	17.89	20	0.8945	0	0	13
6/15/2022	Lalamilo	Lalamilo	Arbequina	C	16.95	20	0.8475	0	1	8
6/15/2022	Lalamilo	Lalamilo	Manzanilla de Sevilla	E	72.44	20	3.622	2	2	8
6/15/2022	Lalamilo	Lalamilo	Koroneiki	H	11.18	20	0.559	0	0	17
6/15/2022	Lalamilo	Lalamilo	Arbequina	J	22.63	20	1.1315	0	1	9
6/15/2022	Lalamilo	Lalamilo	Koroneiki	K	8.86	20	0.443	0	0	11
6/15/2022	Lalamilo	Lalamilo	Koroneiki	3	10.58	20	0.529	0	0	15
6/15/2022	Lalamilo	Lalamilo	Arbequina	12	15.6	20	0.78	0	0	7
6/15/2022	Lalamilo	Lalamilo	Koroneiki	15	8.68	20	0.434	1	1	5
6/23/2022	Keamuku Maneuver Area	Keamuku Maneuver Area	Unknown	1	20.79	20	1.0395	0	0	22
6/23/2022	Keamuku Maneuver Area	Keamuku Maneuver Area	Unknown	2	15.99	20	0.7995	0	0	24
6/23/2022	Keamuku Maneuver Area	Keamuku Maneuver Area	Unknown	3	18.73	20	0.9365	0	3	18
6/23/2022	Keamuku Maneuver Area	Keamuku Maneuver Area	Unknown	4	16.35	20	0.8175	0	0	15
6/23/2022	Keamuku Maneuver Area	Keamuku Maneuver Area	Unknown	5	38.4	20	1.92	0	0	9
7/15/2022	Lalamilo	Lalamilo	Arbequina	A	23.13	20	1.1565	0	3	7
7/15/2022	Lalamilo	Lalamilo	Koroneiki	K	7.51	20	0.3755	0	0	0
7/15/2022	Lalamilo	Lalamilo	Arbequina	J	24.16	20	1.208	0	2	6
7/15/2022	Lalamilo	Lalamilo	Arbosana	B	21.46	20	1.073	0	1	9
7/15/2022	Lalamilo	Lalamilo	Arbequina	C	21	20	1.05	0	0	3
7/15/2022	Lalamilo	Lalamilo	Manzanilla de Sevilla	E	66.57	20	3.3285	0	8	7
7/15/2022	Lalamilo	Lalamilo	Arbequina	12	18.32	20	0.916	0	0	0
7/15/2022	Lalamilo	Lalamilo	Koroneiki	15	12.65	20	0.6325	0	0	8
7/21/2022	Keamuku Maneuver Area	Keamuku Maneuver Area	Unknown	1	15.75	20	0.7875	0	5	8
7/21/2022	Keamuku Maneuver Area	Keamuku Maneuver Area	Unknown	2	15.92	20	0.796	0	1	8
7/21/2022	Keamuku Maneuver Area	Keamuku Maneuver Area	Unknown	3	14.26	20	0.713	0	5	5
7/21/2022	Keamuku Maneuver Area	Keamuku Maneuver Area	Unknown	4	12.08	20	0.604	0	1	4
7/21/2022	Keamuku Maneuver Area	Keamuku Maneuver Area	Unknown	5	22.65	20	1.1325	0	3	7
8/11/2022	Lalamilo	Lalamilo	Manzanilla de Sevilla	E	39.9	20	1.995	1	0	6
8/18/2022	Keamuku Maneuver Area	Keamuku Maneuver Area	Unknown	1	14.4	20	0.72	0	0	1
8/18/2022	Keamuku Maneuver Area	Keamuku Maneuver Area	Unknown	2	9.32	7	1.331428571	0	2	1
8/18/2022	Keamuku Maneuver Area	Keamuku Maneuver Area	Unknown	3	10.46	12	0.871666667	0	1	6
8/18/2022	Keamuku Maneuver Area	Keamuku Maneuver Area	Unknown	4	19.96	20	0.998	0	9	23
8/18/2022	Keamuku Maneuver Area	Keamuku Maneuver Area	Unknown	5	20.73	15	1.382	0	4	12
8/25/2022	McKanna Farm, Waikii Ranch, Big Island	McKanna Farm, Waikii Ranch, Big Island	Koroneiki	bulk	52.54	161	0.326335404	0	0	37
8/25/2022	McKanna Farm, Waikii Ranch, Big Island	McKanna Farm, Waikii Ranch, Big Island	Arbequina	bulk	7.84	13	0.603076923	0	0	0
9/8/2022	Lalamilo	Lalamilo	Taggiasca	21	14.6	20	0.73	0	4	2
9/8/2022	Lalamilo	Lalamilo	Arbequina	A	14.35	16	0.896875	0	3	3
9/8/2022	Lalamilo	Lalamilo	Manzanilla de Sevilla	E	45.51	20	2.2755	0	6	0
9/8/2022	Lalamilo	Lalamilo	Arbequina	J	19.17	20	0.9585	1	0	3
9/8/2022	Lalamilo	Lalamilo	Arbosana	M	18.93	20	0.9465	0	1	0
9/8/2022	Lalamilo	Lalamilo	Arbequina	12	13.05	13	1.003846154	0	3	3
9/8/2022	Lalamilo	Lalamilo	Taggiasca	9	9.91	17	0.582941176	0	0	0
9/8/2022	Lalamilo	Lalamilo	Arbosana	I	16.83	20	0.8415	0	1	5
9/8/2022	Lalamilo	Lalamilo	Frantoio	10	19.22	14	1.372857143	0	2	4
9/8/2022	Lalamilo	Lalamilo	?	L	31.75	20	1.5875	0	1	5
9/8/2022	Lalamilo	Lalamilo	Arbequina	G	6.87	15	0.458	0	0	5
9/8/2022	Lalamilo	Lalamilo	Arbequina	C	15.33	20	0.7665	0	5	5
9/8/2022	McKanna Farm, Waikii Ranch, Big Island	McKanna Farm, Waikii Ranch, Big Island	Koroneiki	bulk	48.19	130	0.370692308	0	0	0
9/8/2022	McKanna Farm, Waikii Ranch, Big Island	McKanna Farm, Waikii Ranch, Big Island	Arbequina	bulk	27.41	52	0.527115385	0	0	0
10/6/2022	Lalamilo	Lalamilo	Arbosana	I	18	20	0.9	0	0	4
10/6/2022	Lalamilo	Lalamilo	Arbosana	M	21.46	20	1.073	0	4	5
10/6/2022	Lalamilo	Lalamilo	Koroneiki	K	7.76	20	0.388	0	3	5
10/6/2022	Lalamilo	Lalamilo	Frantoio	11	26.35	20	1.3175	0	1	2
10/6/2022	Lalamilo	Lalamilo	Koroneiki	H	10.55	20	0.5275	0	0	7
10/6/2022	Lalamilo	Lalamilo	Manzanilla de Sevilla	19	46.37	20	2.3185	0	2	3
10/6/2022	Lalamilo	Lalamilo	Arbequina	12	27.01	20	1.3505	0	7	4
10/6/2022	Lalamilo	Lalamilo	Frantoio	10	38.72	20	1.936	0	4	2
10/6/2022	Lalamilo	Lalamilo	Arbequina	G	8.46	20	0.423	0	0	5
10/6/2022	Lalamilo	Lalamilo	?	P	25.49	20	1.2745	0	3	5
10/6/2022	Lalamilo	Lalamilo	Arbequina	J	22.99	20	1.1495	0	0	1
10/6/2022	Lalamilo	Lalamilo	?	L	21.44	20	1.072	0	5	4
10/6/2022	Lalamilo	Lalamilo	Arbequina	C	12.94	20	0.647	1	2	2
10/6/2022	Lalamilo	Lalamilo	Manzanilla de Sevilla	E	75.11	20	3.7555	0	6	2
10/6/2022	Lalamilo	Lalamilo	Arbosana	B	10.22	20	0.511	0	0	5
10/6/2022	Lalamilo	Lalamilo	Arbequina	A	18.41	20	0.9205	0	8	1
11/3/2022	Lalamilo	Lalamilo	Koroneiki	15	9	20	0.45	0	0	9
11/3/2022	Lalamilo	Lalamilo	Koroneiki	H	9.31	20	0.4655	0	0	4
11/3/2022	Lalamilo	Lalamilo	Arbosana	I	17.49	20	0.8745	0	0	14
11/3/2022	Lalamilo	Lalamilo	Arbequina	G	10.76	20	0.538	0	0	9
11/3/2022	Lalamilo	Lalamilo	?	L	35.77	20	1.7885	0	0	1
11/3/2022	Lalamilo	Lalamilo	Arbequina	J	22.85	20	1.1425	0	6	3
11/3/2022	Lalamilo	Lalamilo	Arbequina	C	20.05	20	1.0025	3	0	1
11/3/2022	Lalamilo	Lalamilo	Arbosana	M	27.61	20	1.3805	0	0	0
11/3/2022	Lalamilo	Lalamilo	Arbosana	B	11.86	20	0.593	0	0	10
11/3/2022	Lalamilo	Lalamilo	Manzanilla de Sevilla	E	66.85	20	3.3425	0	2	0
11/3/2022	Lalamilo	Lalamilo	Koroneiki	K	7.8	20	0.39	0	4	0
11/3/2022	Lalamilo	Lalamilo	?	A	21.01	20	1.0505	0	1	4
11/3/2022	Lalamilo	Lalamilo	Koroneiki	3	9.13	20	0.4565	0	0	2
12/1/2022	Lalamilo	Lalamilo	Koroneiki	H	7.69	20	0.3845	0	0	0
12/1/2022	Lalamilo	Lalamilo	Arbosana	B	7.95	20	0.3975	0	0	0
12/1/2022	Lalamilo	Lalamilo	Koroneiki	3	4.63	9	0.514444444	0	0	2
12/1/2022	Lalamilo	Lalamilo	Koroneiki	K	10.06	20	0.503	0	0	0
12/1/2022	Lalamilo	Lalamilo	Koroneiki	15	8.1	20	0.405	0	0	0
8/26/2021	Jamie's Farm	Jamie's Farm	Nocellara		47.96	23	2.085217391	0	0	5
8/26/2021	Jamie's Farm	Jamie's Farm	Pendolino		20.32	15	1.354666667	0	0	0
8/26/2021	Jamie's Farm	Jamie's Farm	Arbequina		60.45	77	0.785064935	0	0	0
10/18/2021	Jamie's Farm	Jamie's Farm	?	1	19.49	31	0.628709677	0	0	0
10/18/2021	Jamie's Farm	Jamie's Farm	?	2	46.86	92	0.509347826	0	0	0
10/18/2021	Jamie's Farm	Jamie's Farm	?	3	45.99	58	0.792931034	0	0	0
6/24/2022	Jamie's Farm	Jamie's Farm	Koroneiki	1	10.11	20	0.5055	0	0	0
6/24/2022	Jamie's Farm	Jamie's Farm	Koroneiki	2	8.23	20	0.4115	0	0	0
6/24/2022	Jamie's Farm	Jamie's Farm	Koroneiki	3	6.96	20	0.348	0	0	0
6/24/2022	Jamie's Farm	Jamie's Farm	Koroneiki	4	8.76	20	0.438	0	0	0
6/24/2022	Jamie's Farm	Jamie's Farm	Koroneiki	5	8.74	20	0.437	0	0	0
6/24/2022	Jamie's Farm	Jamie's Farm	Leccino	1	33.18	20	1.659	0	0	0
6/24/2022	Jamie's Farm	Jamie's Farm	Leccino	2	27.91	20	1.3955	0	0	0
6/24/2022	Jamie's Farm	Jamie's Farm	Leccino	3	27.66	20	1.383	0	0	0
6/24/2022	Jamie's Farm	Jamie's Farm	Arbequina	1	12.93	20	0.6465	0	0	0
6/24/2022	Jamie's Farm	Jamie's Farm	Arbequina	2	17.75	20	0.8875	0	0	0
6/24/2022	Pueokea Farms	Pueokea Farms	Moraiolo	1	38.42	20	1.921	0	0	0
6/24/2022	Pueokea Farms	Pueokea Farms	Moraiolo	2	30.89	20	1.5445	0	0	0
6/24/2022	Pueokea Farms	Pueokea Farms	Moraiolo	3	38.89	20	1.9445	1	0	0
6/24/2022	Pueokea Farms	Pueokea Farms	Moraiolo	4	42.47	20	2.1235	1	0	0
6/24/2022	Pueokea Farms	Pueokea Farms	Moraiolo	5	47.58	20	2.379	0	0	0
6/24/2022	Pueokea Farms	Pueokea Farms	Koroneiki	1	8.23	20	0.4115	0	0	0
6/24/2022	Pueokea Farms	Pueokea Farms	Koroneiki	2	7.84	20	0.392	0	0	4
6/24/2022	Pueokea Farms	Pueokea Farms	Koroneiki	3	8.32	20	0.416	0	0	0
6/24/2022	Pueokea Farms	Pueokea Farms	Koroneiki	4	10.08	20	0.504	0	0	0
6/24/2022	Pueokea Farms	Pueokea Farms	Koroneiki	5	8.39	20	0.4195	0	1	0
6/24/2022	Pueokea Farms	Pueokea Farms	Arbosana	1	22.83	20	1.1415	0	0	0
6/24/2022	Pueokea Farms	Pueokea Farms	Arbosana	2a	16.01	20	0.8005	0	0	0
6/24/2022	Pueokea Farms	Pueokea Farms	Arbosana	2b	13.76	20	0.688	0	0	0
6/24/2022	Pueokea Farms	Pueokea Farms	Arbosana	3	11.18	20	0.559	0	1	2
6/24/2022	Pueokea Farms	Pueokea Farms	Arbosana	4	9.79	20	0.4895	0	1	0
6/24/2022	Pueokea Farms	Pueokea Farms	Arbosana	5	10.59	20	0.5295	0	0	0
6/24/2022	Pueokea Farms	Pueokea Farms	Arbequina	1	37.19	20	1.8595	0	0	0
6/24/2022	Pueokea Farms	Pueokea Farms	Pendolino	1	25.96	20	1.298	0	1	0
7/26/2022	Jamie's Farm	Jamie's Farm	Arbequina	1	11.85	20	0.5925	0	0	0
7/26/2022	Jamie's Farm	Jamie's Farm	Arbequina	2	19.76	20	0.988	0	0	0
7/26/2022	Jamie's Farm	Jamie's Farm	Leccino	1	31.89	20	1.5945	0	0	0
7/26/2022	Jamie's Farm	Jamie's Farm	Leccino	2	31.22	20	1.561	0	0	0
7/26/2022	Jamie's Farm	Jamie's Farm	Leccino	3	28.27	20	1.4135	0	0	0
7/26/2022	Jamie's Farm	Jamie's Farm	Koroneiki	1	10.56	19	0.555789474	0	0	0
7/26/2022	Jamie's Farm	Jamie's Farm	Koroneiki	2	7.64	20	0.382	0	0	0
7/26/2022	Jamie's Farm	Jamie's Farm	Koroneiki	3	7.03	20	0.3515	0	0	0
7/26/2022	Jamie's Farm	Jamie's Farm	Koroneiki	4	7.75	20	0.3875	0	0	0
7/26/2022	Jamie's Farm	Jamie's Farm	Koroneiki	5	6.59	20	0.3295	0	0	0
7/26/2022	Pueokea Farms	Pueokea Farms	Arbosana	1	13.26	20	0.663	0	0	0
7/26/2022	Pueokea Farms	Pueokea Farms	Arbosana	2a	27.04	20	1.352	0	0	0
7/26/2022	Pueokea Farms	Pueokea Farms	Arbosana	2b	15.81	20	0.7905	0	0	0
7/26/2022	Pueokea Farms	Pueokea Farms	Arbosana	3	13.3	20	0.665	0	0	0
7/26/2022	Pueokea Farms	Pueokea Farms	Arbosana	4	4.24	6	0.706666667	0	0	0
7/26/2022	Pueokea Farms	Pueokea Farms	Arbosana	5	12.41	20	0.6205	0	0	0
7/26/2022	Pueokea Farms	Pueokea Farms	Koroneiki	1	9.75	19	0.513157895	0	0	0
7/26/2022	Pueokea Farms	Pueokea Farms	Koroneiki	2	9.97	20	0.4985	0	0	0
7/26/2022	Pueokea Farms	Pueokea Farms	Koroneiki	3	4.54	12	0.378333333	0	0	0
7/26/2022	Pueokea Farms	Pueokea Farms	Koroneiki	4	13.78	20	0.689	0	0	0
7/26/2022	Pueokea Farms	Pueokea Farms	Koroneiki	5	8.91	20	0.4455	0	0	0
7/26/2022	Pueokea Farms	Pueokea Farms	Moraiolo	1	43.04	20	2.152	0	0	0
7/26/2022	Pueokea Farms	Pueokea Farms	Moraiolo	2	47.61	20	2.3805	0	0	0
7/26/2022	Pueokea Farms	Pueokea Farms	Moraiolo	3	34.49	20	1.7245	0	0	0
7/26/2022	Pueokea Farms	Pueokea Farms	Moraiolo	4	48.7	20	2.435	0	0	0
7/26/2022	Pueokea Farms	Pueokea Farms	Moraiolo	5	49.02	20	2.451	0	0	0
7/26/2022	Pueokea Farms	Pueokea Farms	Pendolino	1	14.96	11	1.36	0	0	0
8/24/2022	Jamie's Farm	Jamie's Farm	Arbequina	1	18.77	20	0.9385	0	0	0
8/24/2022	Jamie's Farm	Jamie's Farm	Arbequina	2	23.85	20	1.1925	0	0	0
8/24/2022	Jamie's Farm	Jamie's Farm	Leccino	1	12.84	7	1.834285714	0	0	0
8/24/2022	Jamie's Farm	Jamie's Farm	Leccino	2	34.37	20	1.7185	0	0	0
8/24/2022	Jamie's Farm	Jamie's Farm	Koroneiki	1	13.24	20	0.662	0	0	0
8/24/2022	Jamie's Farm	Jamie's Farm	Koroneiki	2	11.01	20	0.5505	0	0	0
8/24/2022	Jamie's Farm	Jamie's Farm	Koroneiki	3	8.33	20	0.4165	0	0	1
8/24/2022	Jamie's Farm	Jamie's Farm	Koroneiki	4	8.31	20	0.4155	0	0	0
8/24/2022	Jamie's Farm	Jamie's Farm	Koroneiki	5	9.58	20	0.479	0	0	2
8/24/2022	Pueokea Farms	Pueokea Farms	Moraiolo	1	34.18	12	2.848333333	0	0	0
8/24/2022	Pueokea Farms	Pueokea Farms	Moraiolo	2	46.93	19	2.47	0	0	0
8/24/2022	Pueokea Farms	Pueokea Farms	Moraiolo	3	34.57	16	2.160625	0	0	0
8/24/2022	Pueokea Farms	Pueokea Farms	Moraiolo	4	45.81	20	2.2905	0	0	0
8/24/2022	Pueokea Farms	Pueokea Farms	Moraiolo	5	41.63	20	2.0815	0	0	0
8/24/2022	Pueokea Farms	Pueokea Farms	Koroneiki	4	3.96	6	0.66	0	0	0
8/24/2022	Pueokea Farms	Pueokea Farms	Arbosana	2a	13.06	14	0.932857143	0	0	0
8/24/2022	Pueokea Farms	Pueokea Farms	Arbosana	3	5.11	6	0.851666667	0	0	0
